# Supplementary material for: Virulence Profile, Antibiotic Resistance, and Phylogenetic Relationships among Escherichia coli Strains Isolated from the Feces and Urine of Hospitalized Patients
Source: Pathogens. 2022 Dec 13;11(12):1528. doi: 10.3390/pathogens11121528 (PMC9782660; doi:10.3390/pathogens11121528)
Supplement: Supplementary file 1 [file pathogens-11-01528-s001.zip]

Archive with 2 entries (2 files):
- Data set 1.xlsx
- Santos-Netos et al 2022 Suplementar.pdf
