# Supplementary material for: Virulence Profile, Antibiotic Resistance, and Phylogenetic Relationships among Escherichia coli Strains Isolated from the Feces and Urine of Hospitalized Patients
Source: Pathogens. 2022 Dec 13;11(12):1528. doi: 10.3390/pathogens11121528 (PMC9782660; doi:10.3390/pathogens11121528)
Supplement: Supplementary file 1 [file pathogens-11-01528-s001.zip › Data set 1.xlsx]

## Sheet: Planilha1
		# PRJNA701970 Assembly Details
Strain	Taxonomy	# Assembly	Level	WGS	BioSample
SMG001F1	Escherichia coli	GCA_022694035.1	Scaffold	JAKVSL000000000	SAMN21381419
SMG001F2	Escherichia coli	GCA_022694045.1	Scaffold	JAKVSM000000000	SAMN21382254
SMG001F6	Escherichia coli	GCA_022694025.1	Scaffold	JAKVSN000000000	SAMN21382858
SMG002F4	Escherichia coli	GCA_022694095.1	Scaffold	JAKVSO000000000	SAMN21383360
SMG002F5	Escherichia coli	GCA_022694085.1	Scaffold	JAKVSP000000000	SAMN21383387
SMG002F6	Escherichia coli	GCA_022694125.1	Scaffold	JAKVSQ000000000	SAMN21383416
SMG002F8	Escherichia coli	GCA_022694165.1	Scaffold	JAKVSR000000000	SAMN21383417
SMG002F9	Escherichia coli	GCA_022694245.1	Scaffold	JAKVSS000000000	SAMN21383595
SMG003F10	Escherichia coli	GCA_022694285.1	Scaffold	JAKYWU000000000	SAMN23384458
SMG003F2	Escherichia coli	GCA_022694145.1	Scaffold	JAKVST000000000	SAMN21383679
SMG003F3	Escherichia coli	GCA_022694175.1	Scaffold	JAKVSU000000000	SAMN21383708
SMG003F7	Escherichia coli	GCA_022694205.1	Scaffold	JAKVSV000000000	SAMN21383753
SMG004F1	Escherichia coli	GCA_022694225.1	Scaffold	JAKVSW000000000	SAMN23383000
SMG004F8	Escherichia coli	GCA_022694265.1	Scaffold	JAKVSX000000000	SAMN23383013
SMG005F2	Escherichia coli	GCA_022694305.1	Contig	JAKVSY000000000	SAMN23383039
SMG005F3	Escherichia coli	GCA_022694365.1	Contig	JAKVSZ000000000	SAMN23383043
SMG006F1	Escherichia coli	GCA_022694325.1	Scaffold	JAKVTA000000000	SAMN23383053
SMG006F11	Escherichia coli	GCA_022694335.1	Scaffold	JAKVTB000000000	SAMN23383875
SMG007F1	Escherichia coli	GCA_022758505.1	Contig	JALEBQ000000000	SAMN23385281
SMG007F7	Escherichia coli	GCA_022758545.1	Contig	JALEBR000000000	SAMN23385328
SMG007U	Escherichia coli	GCA_022758805.1	Contig	JALECE000000000	SAMN23384002
SMG008F1	Escherichia coli	GCA_022758565.1	Contig	JALEBS000000000	SAMN23404403
SMG008F10	Escherichia coli	GCA_022694415.1	Contig	JAKVTE000000000	SAMN23404508
SMG008F11	Escherichia coli	GCA_022758365.1	Scaffold	JALEBI000000000	SAMN23404509
SMG008F2	Escherichia coli	GCA_022694385.1	Scaffold	JAKVTC000000000	SAMN23402391
SMG008F9	Escherichia coli	GCA_022694405.1	Scaffold	JAKVTD000000000	SAMN23404404
SMG008U	Escherichia coli	GCA_022758785.1	Scaffold	JALECF000000000	SAMN23390744
SMG009F1	Escherichia coli	GCA_022758595.1	Contig	JALEBT000000000	SAMN23404510
SMG009F5	Escherichia coli	GCA_022758585.1	Scaffold	JALEBU000000000	SAMN23404511
SMG010F1	Escherichia coli	GCA_022758385.1	Scaffold	JALEBJ000000000	SAMN23405798
SMG011F7	Escherichia coli	GCA_022758625.1	Scaffold	JALEBV000000000	SAMN26232767
SMG012F1	Escherichia coli	GCA_022758665.1	Scaffold	JALEBW000000000	SAMN26233567
SMG012F3	Escherichia coli	GCA_022758645.1	Contig	JALEBX000000000	SAMN26233599
SMG012F6	Escherichia coli	GCA_022758395.1	Scaffold	JALEBK000000000	SAMN26234274
SMG013F1	Escherichia coli	GCA_022758445.1	Scaffold	JALEBL000000000	SAMN26232720
SMG013U	Escherichia coli	GCA_022758865.1	Contig	JALECG000000000	SAMN26232719
SMG014F10	Escherichia coli	GCA_022758425.1	Scaffold	JALEBM000000000	SAMN26232718
SMG014F11	Escherichia coli	GCA_022758745.1	Contig	JALEBY000000000	SAMN23429728
SMG014F12	Escherichia coli	GCA_022758465.1	Contig	JALEBN000000000	SAMN26232715
SMG015U	Escherichia coli	GCA_022758845.1	Contig	JALECH000000000	SAMN22656218
SMG016F1	Escherichia coli	GCA_022758685.1	Scaffold	JALEBZ000000000	SAMN22645453
SMG016F10	Escherichia coli	GCA_022758705.1	Scaffold	JALECA000000000	SAMN22650189
SMG016F4a	Escherichia coli	GCA_022758725.1	Scaffold	JALECB000000000	SAMN22645457
SMG017F1	Escherichia coli	GCA_022758525.1	Contig	JALEBO000000000	SAMN22580313
SMG017F2	Escherichia coli	GCA_022758765.1	Contig	JALECC000000000	SAMN22580315
SMG017F3	Escherichia coli	GCA_017353385.1	Scaffold	JAFMTP000000000	SAMN18221695
SMG017F8	Escherichia coli	GCA_022758815.1	Scaffold	JALECD000000000	SAMN22580334
SMG017U	Escherichia coli	GCA_022758895.1	Scaffold	JALECI000000000	SAMN22581297
SMG018F1	Escherichia coli	GCA_022758485.1	Scaffold	JALEBP000000000	SAMN26232721
